# Supplementary material for: Interacting Quantum Atoms Analysis of Covalent and Collective Interactions in Single Elongated Carbon–Carbon Bonds
Source: Molecules. 2025 Nov 6;30(21):4316. doi: 10.3390/molecules30214316 (PMC12609698; doi:10.3390/molecules30214316)
Supplement: Supplementary file 1 [file molecules-30-04316-s001.zip]

Archive with 1 entries (1 files):
- molecules-3925400-supplementary.pdf
